# Supplementary material for: Genetic characterization of Polish ccRCC patients: somatic mutation analysis of PBRM1, BAP1 and KDMC5, genomic SNP array analysis in tumor biopsy and preliminary results of chromosome aberrations analysis in plasma cell free DNA
Source: Oncotarget. 2017 Feb 15;8(17):28558–74. doi: 10.18632/oncotarget.15331 (PMC5438672; doi:10.18632/oncotarget.15331)
Supplement: Supplementary file 2 [file oncotarget-08-28558-s002.xlsx]

## Sheet: Sheet1
Chromosome	Start	End	Reference	Variant Allele	Variant Type	Sample Count	Patient ID	dbSNP Match Category	dbSNP Id	dbSNP Allele Frequency	Strand	Gene	Gene Symbol	Transcript	Consequence
chrX	53242022	53242022	G	A	Substitution	10	9, 31, 32, 33, 40, 45, 47, 51, 53, 65	Novel			-	ENSG00000126012	KDM5C	ENST00000452825	INTRONIC
chrX	53242025	53242025	C	A	Substitution	10	9, 31, 32, 33, 40, 45, 47, 53, 61, 65	Novel			-	ENSG00000126012	KDM5C	ENST00000452825	INTRONIC
chrX	53241556	53241558	CAA	CTG	Substitution	12	9, 23, 31, 32, 40, 41, 53, 61, 65, 67, 68, 82	Novel			-	ENSG00000126012	KDM5C	ENST00000452825	INTRONIC
chrX	53241488	53241490	CTT	CT	Complex	15	3, 15, 22, 32, 33, 35, 36, 38, 39, 43, 44, 50, 54, 61, 72	Overlap	rs200159673		-	ENSG00000126012	KDM5C	ENST00000452825	INTRONIC
chrX	53241488	53241490	CTT	C	Deletion	15	3, 15, 22, 32, 33, 35, 36, 38, 39, 43, 44, 50, 54, 61, 72	Overlap	rs200159673		-	ENSG00000126012	KDM5C	ENST00000452825	INTRONIC
chrX	53242043	53242043	T	C	Substitution	15	9, 23, 31, 32, 33, 35, 36, 37, 40, 45, 51, 53, 61, 65, 68	Novel			-	ENSG00000126012	KDM5C	ENST00000452825	INTRONIC
chrX	53241488	53241489	CT	C	Deletion	30	17, 18, 20, 21, 24, 25, 30, 31, 34, 41, 42, 45, 49, 51, 53, 57, 60, 62, 63, 65, 67, 68, 73, 74, 77, 78, 80, 81, 82, 87	Overlap	rs200159673		-	ENSG00000126012	KDM5C	ENST00000452825	INTRONIC
chr3	52686198	52686198	A	G	Substitution	11	21, 24, 34, 43, 54, 56, 61, 65, 67, 80, 92	Novel			-	ENSG00000163939	PBRM1	ENST00000394830	INTRONIC
chr3	52621627	52621627	C	T	Substitution	11	5, 9, 48, 56, 60, 63, 65, 70, 74, 80, 92	Known	rs3733046 rs386660936	0.490876	-	ENSG00000163939	PBRM1	ENST00000394830	INTRONIC
chr3	52598668	52598669	GA	G	Deletion	11	34, 35, 46, 51, 53, 56, 57, 60, 63, 80, 92	Known	rs71084190	1	-	ENSG00000163939	PBRM1	ENST00000394830	INTRONIC
chr3	52676065	52676066	CA	C	Deletion	12	3, 29, 30, 37, 39, 49, 50, 71, 73, 83, 84, 88	Known	rs11719685 rs371540287rs376663529		-	ENSG00000163939	PBRM1	ENST00000394830	SPLICE_SITE
chr3	52701603	52701603	C	T	Substitution	14	9, 19, 20, 35, 50, 53, 54, 57, 61, 62, 64, 66, 77, 89	Novel			-	ENSG00000163939	PBRM1	ENST00000394830	INTRONIC
