# Supplementary material for: Genetic characterization of Polish ccRCC patients: somatic mutation analysis of PBRM1, BAP1 and KDMC5, genomic SNP array analysis in tumor biopsy and preliminary results of chromosome aberrations analysis in plasma cell free DNA
Source: Oncotarget. 2017 Feb 15;8(17):28558–74. doi: 10.18632/oncotarget.15331 (PMC5438672; doi:10.18632/oncotarget.15331)
Supplement: Supplementary file 3 [file oncotarget-08-28558-s003.xlsx]

## Sheet: Sheet1
Chromosome	Start	End	Reference	Variant Allele	Variant Type	Sample Count	Patient ID	dbSNP Match Category	dbSNP Id	dbSNP Allele Frequency	Strand	Gene	Gene Symbol	Transcript	Consequence	Exon Number	Position in cDNA	Position in Protein	Amino Acid Change
chr3	52435860	52435860	G	A	Substitution	1	13	Known	rs123598	0.030139	-	ENSG00000163930	BAP1	ENST00000460680	3PRIME_UTR	17	3106-3106
chr3	52436160	52436183	TGGCCTGGTTCCTCCCATTCCCAG	T	Deletion	2	48, 95	Novel			-	ENSG00000163930	BAP1	ENST00000460680	3PRIME_UTR	17	2783-2805
chr3	52436304	52436304	T	A	Substitution	1	41	Novel			-	ENSG00000163930	BAP1	ENST00000460680	STOP_LOST	17	2662-2662	730-730	Stop->C
chr3	52436441	52436441	C	A	Substitution	1	15	Known	rs149499021	0.004591	-	ENSG00000163930	BAP1	ENST00000460680	SPLICE_SITE
chr3	52436829	52436830	AG	A	Deletion	1	71	Novel			-	ENSG00000163930	BAP1	ENST00000460680	FRAMESHIFT_CODING	15	2420-2420
chr3	52437424	52437424	A	G	Substitution	1	26	Known	rs150945583	0.003161	-	ENSG00000163930	BAP1	ENST00000460680	SPLICE_SITE
chr3	52437698	52437698	G	A	Substitution	1	35	Novel			-	ENSG00000163930	BAP1	ENST00000460680	NON_SYNONYMOUS_CODING	13	1935-1935	488-488	P->L
chr3	52441526	52441526	G	A	Substitution	2	36, 64	Known	rs370668123		-	ENSG00000163930	BAP1	ENST00000460680	INTRONIC
chr3	52441606	52441606	A	T	Substitution	3	13, 26, 33	Known	rs419604	0.030186	-	ENSG00000163930	BAP1	ENST00000460680	INTRONIC
chr3	52441863	52441863	A	C	Substitution	3	30, 40, 55	Known	rs34712081	0.010999	-	ENSG00000163930	BAP1	ENST00000460680	INTRONIC
chr3	52442240	52442240	T	C	Substitution	1	39	Known	rs187250016	0.001837	-	ENSG00000163930	BAP1	ENST00000460680	INTRONIC
chr3	52442670	52442670	A	C	Substitution	3	56, 75, 93	Known	rs143273211	0.002722	-	ENSG00000163930	BAP1	ENST00000460680	INTRONIC
chr3	52442724	52442724	G	A	Substitution	1	58	Known	rs116234404	0.005657	-	ENSG00000163930	BAP1	ENST00000460680	INTRONIC
chr3	52443280	52443280	A	G	Substitution	4	13, 26, 33, 61, 94	Known	rs409803	0.043478	-	ENSG00000163930	BAP1	ENST00000460680	INTRONIC
chrX	53222840	53222840	C	T	Substitution	2	17, 74	Known	rs150061733	0.002418	-	ENSG00000126012	KDM5C	ENST00000375401	INTRONIC
chrX	53227064	53227064	A	AAGT	Insertion	2	43, 81	Known	rs398124111		-	ENSG00000126012	KDM5C	ENST00000375401	SPLICE_SITE
chrX	53240753	53240753	C	G	Substitution	1	48	Novel			-	ENSG00000126012	KDM5C	ENST00000375401	NON_SYNONYMOUS_CODING	10	1860-1860	443-443	D->H
chrX	53241691	53241691	T	G	Substitution	5	40, 53, 59, 61, 68	Novel			-	ENSG00000126012	KDM5C	ENST00000375401	INTRONIC
chrX	53241708	53241708	A	G	Substitution	5	40, 53, 59, 61, 68	Novel			-	ENSG00000126012	KDM5C	ENST00000375401	INTRONIC
chrX	53241779	53241779	C	T	Substitution	1	50	Novel			-	ENSG00000126012	KDM5C	ENST00000375401	INTRONIC
chrX	53241880	53241880	C	T	Substitution	1	81	Known	rs193167845	0.003023	-	ENSG00000126012	KDM5C	ENST00000375401	INTRONIC
chrX	53242398	53242398	T	C	Substitution	1	54	Novel			-	ENSG00000126012	KDM5C	ENST00000375401	INTRONIC
chrX	53245072	53245072	T	A	Substitution	1	67	Novel			-	ENSG00000126012	KDM5C	ENST00000375401	NON_SYNONYMOUS_CODING	7	1401-1401	290-290	T->S
chrX	53246418	53246418	C	T	Substitution	1	42	Known	rs61751437	0.009685	-	ENSG00000126012	KDM5C	ENST00000375401	SYNONYMOUS_CODING	5	1097-1097	188-188	K->K
chrX	53246576	53246576	C	T	Substitution	1	57	Novel			-	ENSG00000126012	KDM5C	ENST00000375401	INTRONIC
chrX	53246744	53246744	C	T	Substitution	1	49	Known	rs141916051	0.006046	-	ENSG00000126012	KDM5C	ENST00000375401	INTRONIC
chrX	53246959	53246959	C	T	Substitution	1	18	Known	rs41308052	0.013301	-	ENSG00000126012	KDM5C	ENST00000375401	INTRONIC
chrX	53254310	53254310	C	T	Substitution	1	39	Novel			-	ENSG00000126012	KDM5C	ENST00000375401	5PRIME_UTR	1	295-295
chrX	53254311	53254311	C	T	Substitution	1	42	Known	rs41308616	0.012077	-	ENSG00000126012	KDM5C	ENST00000375401	5PRIME_UTR	1	294-294
chrX	53254350	53254350	G	A	Substitution	1	32	Novel			-	ENSG00000126012	KDM5C	ENST00000375401	5PRIME_UTR	1	255-255
chr3	52583539	52583544	AACAAC	A	Deletion	2	48, 95	Novel			-	ENSG00000163939	PBRM1	ENST00000394830	INTRONIC
chr3	52583778	52583778	G	A	Substitution	1	74	Known	rs150050259	0.002755	-	ENSG00000163939	PBRM1	ENST00000394830	INTRONIC
chr3	52584477	52584477	C	T	Substitution	2	61, 94	Known	rs369794948		-	ENSG00000163939	PBRM1	ENST00000394830	SYNONYMOUS_CODING	29	4636-4636	1512-1512	A->A
chr3	52584508	52584515	GCCTCTGA	G	Deletion	1	74	Novel			-	ENSG00000163939	PBRM1	ENST00000394830	FRAMESHIFT_CODING	29	4598-4604
chr3	52588640	52588640	G	A	Substitution	2	22, 60	Known	rs4605534	0.020453	-	ENSG00000163939	PBRM1	ENST00000394830	INTRONIC
chr3	52589840	52589840	T	C	Substitution	1	58	Known	rs58100002	0.064103	-	ENSG00000163939	PBRM1	ENST00000394830	INTRONIC
chr3	52596723	52596723	T	G	Substitution	2	22, 60	Known	rs139804442	0.020661	-	ENSG00000163939	PBRM1	ENST00000394830	INTRONIC
chr3	52597072	52597094	TTAAATTATTAATGGTATTAATA	T	Deletion	3	21, 67, 95	Known	rs144305943, rs2878629, rs2878630, rs2878631, rs2336144		-	ENSG00000163939	PBRM1	ENST00000394830	INTRONIC
chr3	52598359	52598359	T	C	Substitution	1	58	Known	rs1987234	0.064103	-	ENSG00000163939	PBRM1	ENST00000394830	INTRONIC
chr3	52610513	52610513	T	C	Substitution	1	58	Known	rs2028220	0.102834	-	ENSG00000163939	PBRM1	ENST00000394830	INTRONIC
chr3	52610697	52610698	AC	A	Deletion	1	63	Novel			-	ENSG00000163939	PBRM1	ENST00000394830	FRAMESHIFT_CODING	23	3575-3575
chr3	52611554	52611554	G	T	Substitution	7	83	Known	rs34735556	0.058662	-	ENSG00000163939	PBRM1	ENST00000394830	INTRONIC
chr3	52612018	52612018	G	A	Substitution	1	14	Known	rs145865479	0.003673	-	ENSG00000163939	PBRM1	ENST00000394830	INTRONIC
chr3	52612192	52612192	C	T	Substitution	1	14	Known	rs149018136	0.003673	-	ENSG00000163939	PBRM1	ENST00000394830	INTRONIC
chr3	52613110	52613111	AG	A	Deletion	1	34	Novel			-	ENSG00000163939	PBRM1	ENST00000394830	FRAMESHIFT_CODING	22	3517-3517
chr3	52613630	52613642	AAAACAAACAAAC	A	Deletion	1	58	Known	rs145752174, rs79622866, rs367706502, rs377259392	0.062443	-	ENSG00000163939	PBRM1	ENST00000394830	INTRONIC
chr3	52621369	52621369	C	A	Substitution	1	9	Novel			-	ENSG00000163939	PBRM1	ENST00000394830	NON_SYNONYMOUS_CODING,SPLICE_SITE	20	3148-3148	1016-1016	K->N
chr3	52621501	52621501	C	T	Substitution	1	48	Novel			-	ENSG00000163939	PBRM1	ENST00000394830	INTRONIC
chr3	52622287	52622287	G	A	Substitution	2	72, 87	Known	rs181795149	0.000918	-	ENSG00000163939	PBRM1	ENST00000394830	INTRONIC
chr3	52636615	52636615	C	G	Substitution	2	20, 58	Known	rs6780005	0.066642	-	ENSG00000163939	PBRM1	ENST00000394830	INTRONIC
chr3	52637631	52637631	T	C	Substitution	1	55, 95	Known	rs34341044	0.025289	-	ENSG00000163939	PBRM1	ENST00000394830	SYNONYMOUS_CODING	18	2785-2785	895-895	T->T
chr3	52638469	52638469	T	C	Substitution	2	20, 58	Known	rs7645785	0.097025	-	ENSG00000163939	PBRM1	ENST00000394830	INTRONIC
chr3	52642517	52642517	T	C	Substitution	1	79	Novel			-	ENSG00000163939	PBRM1	ENST00000394830	INTRONIC
chr3	52643669	52643669	A	G	Substitution	1	49	Novel			-	ENSG00000163939	PBRM1	ENST00000394830	NON_SYNONYMOUS_CODING	17	2327-2327	743-743	S->P
chr3	52649090	52649090	C	G	Substitution	1	58	Known	rs6803492	0.13534	-	ENSG00000163939	PBRM1	ENST00000394830	INTRONIC
chr3	52649410	52649410	T	A	Substitution	1	78	Novel			-	ENSG00000163939	PBRM1	ENST00000394830	SYNONYMOUS_CODING	16	1981-1981	627-627	P->P
chr3	52649702	52649702	T	C	Substitution	1	39	Known	rs186124185	0.001837	-	ENSG00000163939	PBRM1	ENST00000394830	INTRONIC
chr3	52650032	52650032	C	T	Substitution	1	14	Known	rs138082459	0.003673	-	ENSG00000163939	PBRM1	ENST00000394830	INTRONIC
chr3	52650626	52650626	A	G	Substitution	2	33, 57	Novel			-	ENSG00000163939	PBRM1	ENST00000394830	INTRONIC
chr3	52651282	52651282	G	A	Substitution	1	67	Novel			-	ENSG00000163939	PBRM1	ENST00000394830	NON_SYNONYMOUS_CODING	15	1914-1914	605-605	S->F
chr3	52651292	52651292	C	A	Substitution	1	3	Novel			-	ENSG00000163939	PBRM1	ENST00000394830	STOP_GAINED	15	1904-1904	602-602	E->Stop
chr3	52651358	52651360	ATT	A	Deletion	1	29	Novel			-	ENSG00000163939	PBRM1	ENST00000394830	FRAMESHIFT_CODING	15	1836-1837
chr3	52652165	52652165	C	T	Substitution	1	69	Known	rs190773776	0.000459	-	ENSG00000163939	PBRM1	ENST00000394830	INTRONIC
chr3	52660127	52660127	A	G	Substitution	5	17, 65, 82, 83, 89	Known	rs79457385	0.060844	-	ENSG00000163939	PBRM1	ENST00000394830	INTRONIC
chr3	52660246	52660249	AACT	A	Deletion	1	59	Novel			-	ENSG00000163939	PBRM1	ENST00000394830	INTRONIC
chr3	52660759	52660759	A	C	Substitution	2	14, 29	Known	rs142345884	0.014692	-	ENSG00000163939	PBRM1	ENST00000394830	INTRONIC
chr3	52661266	52661266	C	A	Substitution	1	49	Novel			-	ENSG00000163939	PBRM1	ENST00000394830	INTRONIC
chr3	52661981	52661981	C	T	Substitution	1	14	Known	rs144504865	0.002755	-	ENSG00000163939	PBRM1	ENST00000394830	INTRONIC
chr3	52662850	52662850	A	C	Substitution	1	58	Known	rs57869735	0.063586	-	ENSG00000163939	PBRM1	ENST00000394830	INTRONIC
chr3	52668638	52668638	G	A	Substitution	1	58	Known	rs17052357	0.124197	-	ENSG00000163939	PBRM1	ENST00000394830	SYNONYMOUS_CODING	12	1381-1381	427-427	P->P
chr3	52668776	52668776	A	G	Substitution	1	58	Known	rs34173244	0.074593	-	ENSG00000163939	PBRM1	ENST00000394830	SYNONYMOUS_CODING	12	1243-1243	381-381	D->D
chr3	52669498	52669498	C	T	Substitution	3	26, 37, 83	Known	rs111434579	0.055963	-	ENSG00000163939	PBRM1	ENST00000394830	INTRONIC
chr3	52670051	52670052	GT	G	Deletion	1	37	Known	rs71084198	0.056881	-	ENSG00000163939	PBRM1	ENST00000394830	INTRONIC
chr3	52676064	52676066	ACA	AA	Complex	1	48	Known	rs11719685, rs371540287, rs376663529		-	ENSG00000163939	PBRM1	ENST00000394830	SPLICE_SITE
chr3	52676233	52676233	G	A	Substitution	1	58	Known	rs193107228	0.003214	-	ENSG00000163939	PBRM1	ENST00000394830	INTRONIC
chr3	52677478	52677478	G	A	Substitution	5	13, 33, 37, 53, 83	Known	rs13099479	0.049628	-	ENSG00000163939	PBRM1	ENST00000394830	INTRONIC
chr3	52678531	52678531	G	C	Substitution	2	20, 58	Known	rs56134416	0.102928	-	ENSG00000163939	PBRM1	ENST00000394830	INTRONIC
chr3	52678621	52678621	G	A	Substitution	7	45, 47, 49, 51, 73, 78, 84	Known	rs138200462	0.020202	-	ENSG00000163939	PBRM1	ENST00000394830	INTRONIC
chr3	52683923	52683923	G	C	Substitution	1	81	Novel			-	ENSG00000163939	PBRM1	ENST00000394830	INTRONIC
chr3	52686127	52686127	C	T	Substitution	6	47, 49, 51, 73, 78, 84	Known	rs115689148	0.013925	-	ENSG00000163939	PBRM1	ENST00000394830	INTRONIC
chr3	52687053	52687054	AT	A	Deletion	1	34	Novel			-	ENSG00000163939	PBRM1	ENST00000394830	INTRONIC
chr3	52692768	52692768	T	C	Substitution	2	63, 91?	Known	rs181336486	0.001837	-	ENSG00000163939	PBRM1	ENST00000394830	INTRONIC
chr3	52693719	52693719	G	A	Substitution	2	59, 85?	Novel			-	ENSG00000163939	PBRM1	ENST00000394830	INTRONIC
chr3	52694244	52694244	T	C	Substitution	2	14, 29	Known	rs143845810	0.014233	-	ENSG00000163939	PBRM1	ENST00000394830	INTRONIC
chr3	52694792	52694792	G	A	Substitution	1	37	Novel			-	ENSG00000163939	PBRM1	ENST00000394830	INTRONIC
chr3	52695734	52695734	C	T	Substitution	1	14	Known	rs139169428	0.003673	-	ENSG00000163939	PBRM1	ENST00000394830	INTRONIC
chr3	52695861	52695861	C	T	Substitution	8	17, 64, 65, 73, 74, 82, 83, 89	Known	rs7651709	0.06124	-	ENSG00000163939	PBRM1	ENST00000394830	INTRONIC
chr3	52700984	52700984	T	C	Substitution	3	15, 43, 79	Known	rs2577842	0.01349	-	ENSG00000163939	PBRM1	ENST00000394830	INTRONIC
chr3	52701413	52701414	TA	T	Deletion	1	62	Known	rs141642277	0.023875	-	ENSG00000163939	PBRM1	ENST00000394830	INTRONIC
chr3	52701521	52701521	C	A	Substitution	1	83	Novel			-	ENSG00000163939	PBRM1	ENST00000394830	INTRONIC
chr3	52714400	52714400	C	T	Substitution	1	58	Known	rs72950437	0.101695	-	ENSG00000163939	PBRM1	ENST00000394830	INTRONIC
chr3	52715125	52715125	C	T	Substitution	1	37	Novel			-	ENSG00000163939	PBRM1	ENST00000394830	INTRONIC
chr3	52715308	52715308	A	G	Substitution	1	44	Novel			-	ENSG00000163939	PBRM1	ENST00000394830	INTRONIC
chr3	52715633	52715633	C	G	Substitution	1	81	Novel			-	ENSG00000163939	PBRM1	ENST00000394830	INTRONIC
