# Supplementary material for: Genetic characterization of Polish ccRCC patients: somatic mutation analysis of PBRM1, BAP1 and KDMC5, genomic SNP array analysis in tumor biopsy and preliminary results of chromosome aberrations analysis in plasma cell free DNA
Source: Oncotarget. 2017 Feb 15;8(17):28558–74. doi: 10.18632/oncotarget.15331 (PMC5438672; doi:10.18632/oncotarget.15331)
Supplement: Supplementary file 4 [file oncotarget-08-28558-s004.xlsx]

## Sheet: Sheet1
Gene Symbol	Location	Patient ID	Variant location/consequence	Amino Acid Change	dbSNP	COSMIC	Impact (MA)	FI score	VC score	VS score	IMPACT (VEP)	SIFT	PolyPhen	Age	Gender	pT	N	M	Fuhrman	VHL mutation (Sanger sequencing)
PBRM1	3:52651292	3	STOP GAIN	E602*	-	p.E602*	-	-	-	-	HIGH	-	-	68	F	pT1b	N0	No	G3	Yes - function abrogated
PBRM1	3:52621369	9	NON SYNONYMOUS CODING, SPLICE SITE	K1016N	-	-	medium	2	1.92	2.08	MODERATE	deleterious (0)	possibly_damaging (0.607)	72	M	pT3a	N0	Yes	G2	No - function preserved
BAP1	3:52435860	13	3' UTR	-	rs123598	-	-	-	-	-	MODIFIER	-	-	66	M	pT1b	N0	No	G2	Yes - function preserved
BAP1	3:52436441	15	SPLICE SITE	-	rs149499021	c.2057-4G>T	-	-	-	-	LOW	-	-	67	M	pT1a	N0	No	G3	No - function preserved
BAP1	3:52437424	26	SPLICE SITE	-	rs150945583	-	-	-	-	-	LOW	-	-	78	M	pT3a	N0	No	G3	No - function preserved
PBRM1	3:52651358	29	FRAMESHIFT CODING	-	-	-	-	-	-	-	HIGH	-	-	75	F	pT3a	N0	Yes	G2	Yes - function abrogated
KDM5C	X:53254350	32	5'UTR	-	-	-	-	-	-	-	MODIFIER	-	-	58	F	pT1a	N0	No	G2	Yes - function preserved
PBRM1	3:52613110	34	FRAMESHIFT CODING	-	-	-	-	-	-	-	HIGH	-	-	66	F	pT2	N0	No	G2	Yes - function abrogated
BAP1	3:52437698	35	NON SYNONYMOUS CODING	P488L	-	-	low	0.895	1.79	0	MODERATE	deleterious (0)	benign (0.43)	62	M	pT1b	N0	No	G3	No - function preserved
KDM5C	X:53254310	39	5'UTR	-	-	-	-	-	-	-	MODIFIER	-	-	64	F	pT3a	N0	No	G4	No - function preserved
BAP1	3:52436304	41	STOP LOSS	*730C	-	p.*730G p.*730R	-	-	-	-	HIGH	-	-	65	F	pT3a	N0	No	G3	Yes - function abrogated
KDM5C	X:53254311	42	5'UTR	-	rs41308616	-	-	-	-	-	MODIFIER	-	-	55	M	pT3a	N0	No	G3	No - function preserved
KDM5C	X:53227064	43	SPLICE SITE	-	rs398124111	-					LOW	-	-	74	M	pT1b	N0	No	G4	No - function preserved
BAP1	3:52436160	48	3'UTR	-	-	-	-	-	-	-	MODIFIER	-	-	80	F	pT3a	N0	No	G4	Yes - function abrogated
KDM5C	X:53240753	48	NON SYNONYMOUS CODING	D443H	-	-	high	4.405	5.34	3.47	MODERATE	deleterious (0)	probably_damaging (1)
PBRM1	3:52676064	48	SPLICE SITE		rs11719685 rs371540287 rs376663529	-	-	-	-	-	LOW	-	-
PBRM1	3:52643669	49	NON SYNONYMOUS CODING	S743P	-	p.E742_I745delp.S743F	high	4.07	5.31	2.83	MODERATE	deleterious (0)	possibly_damaging (0.673)	64	F	pT1a	N0	No	G1	No - function preserved
PBRM1	3:52610697	63	FRAMESHIFT CODING		-	-	-	-	-	-	HIGH	-	-	56	F	pT2	N0	No	G4	NA
KDM5C	X:53245072	67	NON SYNONYMOUS CODING	T290S	rs782002752	-	neutral	0.69	0.69	0.69	MODERATE	tolerated (0.68)	benign (0.014)	63	F	pT1a	N0	No	G2	NA
PBRM1	3:52651282	67	NON SYNONYMOUS CODING	S605F	-	p.S605F	high	4.425	6.37	2.48	MODERATE	deleterious (0)	probably damaging (0.97)
BAP1	3:52436829	71	FRAMESHIFT CODING	-	-	-	-	-	-	-	HIGH	-	-	72	M	pT3a	N0	Yes	G3	NA
PBRM1	3:52584508	74	FRAMESHIFT CODING	-	-	-	-	-	-	-	HIGH	-	-	58	M	pT4		No		NA
KDM5C	X:53227064	81	SPLICE SITE	-	rs398124111	-	-	-	-	-	LOW	-	-	60	F	pT1a	N0	No	G2	NA
