# Supplementary material for: Genetic characterization of Polish ccRCC patients: somatic mutation analysis of PBRM1, BAP1 and KDMC5, genomic SNP array analysis in tumor biopsy and preliminary results of chromosome aberrations analysis in plasma cell free DNA
Source: Oncotarget. 2017 Feb 15;8(17):28558–74. doi: 10.18632/oncotarget.15331 (PMC5438672; doi:10.18632/oncotarget.15331)
Supplement: Supplementary file 5 [file oncotarget-08-28558-s005.xls]

## Sheet: Sheet1
Patient ID	Follow-up (months)	Metastases	Local recurrence	Death
1	55	No	No	No
2	24	Yes	No	Yes
3	14	No	No	No
4	8	Yes	No	No
5	54	No	No	No
6	7	No	No	No
7	11	Yes	No	Yes
8	52	No	No	No
9	21	Yes	No	Yes
10	51	No	No	No
11	52	No	Yes	No
12	1	No	No	No
13	51	No	No	No
14	54	No	No	No
15	51	No	No	No
16	27	Yes	No	No
17	50	No	No	No
18	6	Yes	No	Yes
19	19	Yes	No	Yes
20	50	No	No	No
21	16	Yes	No	Yes
22	46	No	No	No
23	20	Yes	No	Yes
24	46	No	No	No
25	47	No	No	No
26	49	No	No	No
27	9	No	Yes	Yes
28	46	No	No	No
29	5	Yes	No	Yes
30	28	Yes	No	No
31	44	No	No	No
32	41	No	No	No
33	47	No	No	No
34	44	No	No	No
35	21	Yes	No	Yes
36	43	No	No	No
37	44	Yes	No	No
38	18	Yes	No	Yes
39	43	Yes	No	No
40	42	Yes	No	No
41	43	No	No	No
42	39	No	No	No
43	24	Yes	No	Yes
44	44	Yes	No	No
45	41	No	No	No
46	41	No	No	No
47	41	Yes	No	No
48	40	No	No	No
49	40	No	No	No
50	40	No	No	No
51	42	No	No	No
52	41	No	No	No
53	23	Yes	No	Yes
54	29	Yes	No	Yes
55	42	Yes	No	No
56	42	No	No	No
57	42	Yes	No	No
58	41	No	No	No
59	41	No	No	No
60	41	No	No	No
61	39	No	No	No
62	32	Yes	Yes	No
63	30	No	No	No
64	10	No	No	Yes
65	29	No	No	No
66	14	Yes	No	Yes
67	29	Yes	Yes	No
68	29	No	No	No
69	4	Yes	No	Yes
70	28	No	No	No
71	28	No	No	No
72	27	No	No	No
73	11	No	No	No
74	No follow-up	-	-	-
75	11	No	No	No
76	No follow-up	-	-	-
77	No follow-up	-	-	-
79	No follow-up	-	-	-
80	No follow-up	-	-	-
81	No follow-up	-	-	-
82	No follow-up	-	-	-
83	No follow-up	-	-	-
84	6	Yes	No	No
