# Supplementary material for: Genetic characterization of Polish ccRCC patients: somatic mutation analysis of PBRM1, BAP1 and KDMC5, genomic SNP array analysis in tumor biopsy and preliminary results of chromosome aberrations analysis in plasma cell free DNA
Source: Oncotarget. 2017 Feb 15;8(17):28558–74. doi: 10.18632/oncotarget.15331 (PMC5438672; doi:10.18632/oncotarget.15331)
Supplement: Supplementary file 6 [file oncotarget-08-28558-s006.xlsx]

## Sheet: Supplementary Table 1. Primers
Gene name	Primer name	Primer sequence 5'-3'
BAP1	B1n_F	GAAGACAGAGAAGAGCAGTTGAG
	B1n_R	CTGTACTGGAGCTTTAGTCGTTG
	B2n_F	GGAAGAGAGGTCACAAGAAAATC
	B2n_R	ACTTTGTCAGCTATGTGCCTATC
	B3n_F	ACACTATCAACCACAGGACACTC
	B3n_R	GCACGTAAGCTTATATCATGTCC
KDM5C	K2n1_F	CTAGACTAGTCAAACCCGTAGCC
	K2n1_R	TAGCAGGAACAGAGGTATAGCAG
	K2n2_F	AAGACTATGGCTGAGCTAAGAGG
	K2n2_R	GTGGTTATGAAGCTATCTGCAAG
	K2n3_F	AGAGTGAGACTCCTTCTCTGGAC
	K2n3_R	ACTGGAAGGTGACAAATGAGAG
	K1n_F	TGGAGTTTTGAACTCAAGTCTGT
	K1n_R	CTAGCCATGTAGGCAATTAGATG
	K3_F	TCAGTAGGGAGGAACTGAGC
	K3_R	TGTTACCGTCAAACACATGG
	K5_F	CAACCCCAAACTTGAGACC
	K5_R	GACCTGATCCCTGCTAACAC
	K6_F	CTACCCCAGTTTAGGCTCG
	K6_R	GTGGAACAGTCAGGGGAAG
PBRM1	1nP_F	GACTAAAATTGGACCCCAGTATC
	1nP_R	GCTTTCAGACATAATGAGGAGAC
	2nP_F	GCTACGTAAGCCAAGGGCTC
	2nP_R	TAAAGTACACAGCACCAGCATTAT
	3nP_F	GTAGAAAAGAGTTGTGATCCCC
	3nP_R	GTCTGTAGGACTTTGCTCATTG
	4nP_F	TGAGACATCATGTAAGGAAAGG
	4nP_R	AGACCGTATACATTTTGTGCTG
	5nP_F	ATTGACTGGAGTGATGGCTG
	5nP_R	GCAACCTGACTTCTTACAGATCC
	P6_F	GGTCAGCGTACACAAGTAGAG
	P6_R	GTCACCCAACCTTCCCATTT
	7nP_F	GGCATTAAGCTGTCCTTTTATCTGT
	7nP_R	ACTGGAGAAGTCTGTTGTGTAAC
	8nP_F	GGGGATGTTTTAAATCAGTGGGC
	8nP_R	ATCTTTCTGGTATGGTTGCGGTT
	9nP_F	CCACACAGGTATGTAATTTTCG
	9nP_R	GATAGTTGAGTTTCCCCAAAAG
	10nP_F	CAACCACAGACTACACTCAAATG
	10nP_R	TACCTACTTCACTGTTCACTTGG
	P11_F	TCAGCCATTTACCAAGGAGC
	P11_R	GCACAGAGCTCAAGGCTTAT
	P12_F	AACCTTCCTCAGACCACAGT
	P12_R	GGATTCTGCTCTTCACCAGG
	P13_F	TTGTTTGAACCCTACATCTGAC
	P13_R	CTGTTTGGCTAAGGTTTTGTG
	14nP_F	CCCAAATCTGATGAAAGACATGAAC
	14nP_R	AGCCCAGTAAATGTGATAGAGAG
	15nP_F	CAGGACAAGGCTAGCATCTAAAATA
	15nP_R	TTCTTGATAGTATCCTTTGGAGCAC
	P16_F	AGAAGCTGTGACCAAAGGTG
	P16_R	TCCCTCCCTGCTTTTTGTTC
	P17_F	GCTTACTGCTGAGCCTGATT
	P17_R	CTGCAGAATATTTCCAGGCAC
	P18_F	AGTTTCTGGAGAGAAGTTTGGAA
	P18_R	CCATGCTGAGGACATGTAGG
